# Supplementary material for: Maternal dominance contributes to subgenome differentiation in allopolyploid fishes
Source: Nat Commun. 2023 Dec 15;14:8357. doi: 10.1038/s41467-023-43740-y (PMC10724154; doi:10.1038/s41467-023-43740-y)
Supplement: Supplementary file 4 — Supplementary Data 1 [file 41467_2023_43740_MOESM4_ESM.xlsx]

## Sheet: Supplementary Table 5
Supplementary data 1. Evaluation of the accuracy of the assembled genomes using Illumina pair-end reads.
Species	Mapped reads ratio (%)	Sequence coverage by mapped reads (%)	Sequence coverage by at least 4× mapped reads (%)	Sequence coverage by at least 10× mapped reads (%)	Sequence coverage by at least 20× mapped reads (%)	Total SNP	SNP ratio	Heterozygous SNP	Heterozygous ratio	Homozygous SNP	Homozygous ratio
A. tonkinensis	0.9933	0.9986	0.9966	0.993	0.9792	2633797	0.00318023	2632684	0.00317889	1113	1.34392e-06
An. duoyiheensis	0.9953	0.9994	0.9988	0.9971	0.9891	1661493	0.00157259	1660724	0.00157186	769	7.27852e-07
Ap. chinensis	0.9935	0.9996	0.9991	0.9972	0.9848	4162695	0.00466581	4162343	0.00466542	352	3.94544e-07
B. pengxianensis	0.9938	0.9998	0.9992	0.9962	0.9773	2730734	0.00260377	2730058	0.00260313	676	6.4457e-07
C. oblongus	0.9959	0.9996	0.9992	0.9975	0.9859	2230439	0.00224119	2230030	0.00224078	409	4.10971e-07
D. tumirostris	0.9943	0.9995	0.9969	0.9821	0.8954	8608582	0.005567	8607376	0.00556622	1206	7.79897e-07
G. tungi	0.9932	0.9995	0.9986	0.9974	0.9933	2117289	0.00368838	2116843	0.0036876	446	7.76944e-07
La. taczanowskii	0.9954	0.9991	0.9959	0.9822	0.9307	2900146	0.0024818	2897016	0.00247912	3130	2.6785e-06
L. capito	0.9971	0.9999	0.9998	0.9993	0.9958	2735904	0.00160199	2735690	0.00160186	214	1.25306e-07
M. piceus	0.9969	0.9999	0.9998	0.9992	0.9966	1360647	0.00154593	1360609	0.00154589	38	4.31746e-08
Pr. guilingensis	0.9941	0.9995	0.9987	0.9973	0.9925	3208479	0.00475756	3207981	0.00475682	498	7.38439e-07
P. rabaudi	0.9957	0.9995	0.9986	0.9965	0.9914	2365922	0.00221053	2364541	0.00220924	1381	1.2903e-06
Ps. parva	0.9947	0.9992	0.9974	0.99	0.9622	4213124	0.00326434	4211547	0.00326312	1577	1.22186e-06
R. sinensis	0.9925	0.9994	0.9982	0.9946	0.981	4592055	0.00533561	4590791	0.00533414	1264	1.46867e-06
Sc. acanthopterus	0.9928	0.9995	0.9988	0.9975	0.9943	1706658	0.00240111	1706200	0.00240046	458	6.44363e-07
Se. prochilus	0.9962	0.9998	0.9994	0.9957	0.9637	2316196	0.00176363	2315782	0.00176331	414	3.15233e-07
Si. rendahli	0.9962	0.9999	0.9994	0.9961	0.976	1984657	0.00176071	1984446	0.00176052	211	1.87191e-07
S. sinensis	0.9959	0.9998	0.9993	0.9974	0.9859	5732778	0.00315496	5732173	0.00315462	605	3.32954e-07
Sq. curriculus	0.9946	0.9999	0.9997	0.9988	0.9928	2558000	0.00275502	2557896	0.00275491	104	1.1201e-07
T. tinca	0.9962	0.9998	0.9994	0.9967	0.9744	2811498	0.00278223	2811251	0.00278198	247	2.44428e-07
Z. platypus	0.9953	0.9998	0.9995	0.9991	0.9979	3234406	0.00388857	3234064	0.00388816	342	4.1117e-07
