# Supplementary material for: Maternal dominance contributes to subgenome differentiation in allopolyploid fishes
Source: Nat Commun. 2023 Dec 15;14:8357. doi: 10.1038/s41467-023-43740-y (PMC10724154; doi:10.1038/s41467-023-43740-y)
Supplement: Supplementary file 5 — Supplementary Data 2 [file 41467_2023_43740_MOESM5_ESM.xlsx]

## Sheet: Supplementary Table 13
Supplementary Data 2. Characteristics of genes identified in the assembled genomes.
Species	Number of genes	Total genic length	Mean gene length	Number of transcripts	Transcripts per gene	Total transcript length	Mean transcript length	Number of exons	Exons per transcript	Mean exon length	Number of coding exons	Number of introns	Mean intron length	Total CDS length	Mean CDS length
A. tonkinensis	24994	311673442	12469	24994	1	44546398	1782	256802	10.3	173	256802	231808	1152	44546398	1782
An. duoyiheensis	32381	524630971	16201	32381	1	54862691	1694	298209	9.2	183	298209	265828	1767	54862691	1694
Ap. chinensis	24378	331332014	13591	24378	1	43962572	1803	253495	10.4	173	253495	229117	1254	43962572	1803
B. pengxianensis	25394	353149382	13906	25394	1	43594189	1716	249800	9.8	174	249800	224406	1379	43594189	1716
C. oblongus	24056	441484452	18352	24056	1	43705034	1816	251456	10.5	173	251456	227400	1749	43705034	1816
D. tumirostris	28245	403317655	14279	28245	1	49215519	1742	275669	9.8	178	275669	247424	1431	49215519	1742
G. tungi	27231	385157386	14144	27231	1	48675074	1787	268857	9.9	181	268857	241626	1392	48675074	1787
La. taczanowskii	26757	415195902	15517	26757	1	45175165	1688	252268	9.4	179	252268	225511	1640	45175165	1688
L. capito	43211	562122518	13008	43211	1	75195158	1740	435579	10.1	172	435579	392368	1240	75195158	1740
M. piceus	26035	384182342	14756	26035	1	46553549	1788	265011	10.2	175	265011	238976	1412	46553549	1788
Pr. guilingensis	28557	443143197	15517	28557	1	50255615	1759	275566	9.6	182	275566	247009	1590	50255615	1759
P. rabaudi	45857	623137971	13588	45857	1	79149617	1726	468753	10.2	168	468753	422896	1286	79149617	1726
Ps. parva	24581	480444973	19545	24581	1	56771533	2309	244100	9.9	232	239632	219519	1923	42820435	1742
R. sinensis	23658	328632930	13890	23658	1	43254828	1828	249861	10.6	173	249861	226203	1261	43254828	1828
Sc. acanthopterus	25503	352358875	13816	25503	1	45797267	1795	265537	10.4	172	265537	240034	1277	45797267	1795
Se. prochilus	28591	466020330	16299	28591	1	48415902	1693	271167	9.5	178	271167	242576	1721	48415902	1693
Si. rendahli	27464	403120326	14678	27464	1	45655698	1662	263729	9.6	173	263729	236265	1512	45655698	1662
S. sinensis	49999	694999927	13900	49999	1	85915326	1718	499364	10	172	499364	449365	1355	85915326	1718
Sq. curriculus	27728	390319408	14076	27728	1	48722395	1757	273010	9.8	178	273010	245282	1392	48722395	1757
T. tinca	25858	363287977	14049	25858	1	44423531	1717	250276	9.7	177	250276	224418	1420	44423531	1717
Z. platypus	24952	362669262	14534	24952	1	45632059	1828	259199	10.4	176	259199	234247	1353	45632059	1828
