# Supplementary material for: Maternal dominance contributes to subgenome differentiation in allopolyploid fishes
Source: Nat Commun. 2023 Dec 15;14:8357. doi: 10.1038/s41467-023-43740-y (PMC10724154; doi:10.1038/s41467-023-43740-y)
Supplement: Supplementary file 6 — Supplementary Data 3 [file 41467_2023_43740_MOESM6_ESM.xlsx]

## Sheet: Supplementary Table 16
Supplementary Data 3. Detail information of TEs identified in the assembled genomes.
Superfamily	A. tonkinensis			An. duoyiheensis			Ap. chinensis			B. pengxianensis			C. oblongus			D. tumirostris			G. tungi			La. taczanowskii			L. capito			M. piceus			O. macrolepis			P. rabaudi			Pr. guilingensis			Ps. parva			R. sinensis			Sc. acanthopterus			Se. prochilus
	Copy_Number	bpMasked	%masked	Copy_Number	bpMasked	%masked	Copy_Number	bpMasked	%masked	Copy_Number	bpMasked	%masked	Copy_Number	bpMasked	%masked	Copy_Number	bpMasked	%masked	Copy_Number	bpMasked	%masked	Copy_Number	bpMasked	%masked	Copy_Number	bpMasked	%masked	Copy_Number	bpMasked	%masked	Copy_Number	bpMasked	%masked	Copy_Number	bpMasked	%masked	Copy_Number	bpMasked	%masked	Copy_Number	bpMasked	%masked	Copy_Number	bpMasked	%masked	Copy_Number	bpMasked	%masked	Copy_Number
DNA	248452	46185698	0.0542	621421	160150041	0.15015	315584	57553682	0.0636	459720	90945414	0.0858	582442	135015721	0.09969	448483	106863579	0.1064	382115	64236642	0.07931	660201	133100268	0.1128	670089	170065892	0.09933	385952	88442811	0.0996	481029	106381760	0.11999	633107	148876584	0.09064	451198	79605179	0.0933	549659	133299409	0.10469	205532	37207103	0.0412	322545	53831663	0.06645	582003
DNA/Academ-1	1168	197741	0.0002	148	35477	3e-05	229	80292	0.0001	1596	736244	0.0007	0	0	0	0	0	0	722	164707	0.0002	0	0	0	1955	449750	0.00026	263	112680	0.0001	0	0	0	1431	184956	0.00011	0	0	0	616	340105	0.00027	0	0	0	279	96223	0.00012	146
DNA/Academ-2	0	0	0	86	30017	3e-05	0	0	0	0	0	0	0	0	0	0	0	0	7737	1899118	0.00234	1067	530900	0.0005	0	0	0	0	0	0	0	0	0	0	0	0	84	7236	0	18276	7437128	0.00584	0	0	0	0	0	0	0
DNA/Academ-H	0	0	0	0	0	0	0	0	0	0	0	0	0	0	0	0	0	0	0	0	0	1187	262771	0.0002	0	0	0	0	0	0	0	0	0	0	0	0	0	0	0	0	0	0	0	0	0	0	0	0	0
DNA/BELL/CATCH	0	0	0	0	0	0	0	0	0	0	0	0	0	0	0	0	0	0	0	0	0	0	0	0	0	0	0	0	0	0	0	0	0	0	0	0	0	0	0	0	0	0	0	0	0	0	0	0	0
DNA/CACTA	2544	1148792	0.0014	0	0	0	1854	678896	0.0008	8984	1999776	0.0019	6889	1568969	0.00116	15053	4377118	0.0044	1505	423318	0.00052	16996	8970256	0.0076	5624	1364960	0.0008	17883	4963161	0.0056	4334	1131973	0.00128	3799	1349154	0.00082	0	0	0	35741	12657345	0.00994	2701	984029	0.0011	4268	943274	0.00116	9347
DNA/CMC-Chapaev	0	0	0	0	0	0	0	0	0	0	0	0	0	0	0	0	0	0	0	0	0	0	0	0	0	0	0	0	0	0	277	140794	0.00016	0	0	0	0	0	0	0	0	0	0	0	0	0	0	0	0
DNA/CMC-Chapaev-3	165	25874	0	175	36010	3e-05	0	0	0	124	25423	0	0	0	0	265	56546	0.0001	265	31680	4e-05	227	46030	0	1123	261178	0.00015	244	56886	0.0001	854	172686	0.00019	876	95834	6e-05	41	8003	0	0	0	0	57	11389	0	877	186684	0.00023	697
DNA/CMC-EnSpm	119959	15511697	0.0182	188510	32267598	0.03025	165579	23050263	0.0255	191187	26240532	0.0248	305881	99970836	0.07382	192205	29504485	0.0294	202032	26312467	0.03249	270250	30736529	0.026	322737	51703905	0.0302	206840	30503483	0.0344	139844	21596715	0.02436	333469	52797232	0.03214	205730	25587915	0.03	172297	29561941	0.02322	164212	19409902	0.0215	179689	22098608	0.02728	211831
DNA/CMC-Mirage	0	0	0	0	0	0	0	0	0	0	0	0	0	0	0	0	0	0	0	0	0	0	0	0	0	0	0	0	0	0	0	0	0	0	0	0	0	0	0	0	0	0	246	20178	0	0	0	0	0
DNA/Crypton	0	0	0	107	9897	1e-05	0	0	0	0	0	0	0	0	0	2486	930126	0.0009	226	25675	3e-05	280	35979	0	929	118440	7e-05	4977	1930629	0.0022	622	52004	6e-05	2213	325403	0.0002	0	0	0	0	0	0	0	0	0	0	0	0	0
DNA/Crypton-A	5947	836879	0.001	4599	944064	0.00089	3998	826883	0.0009	5419	928399	0.0009	20208	6217404	0.00459	6020	1076379	0.0011	7996	986073	0.00122	6340	898769	0.0008	6512	879096	0.00051	5598	801460	0.0009	9419	1711927	0.00193	8927	1452230	0.00088	8463	1053477	0.0012	11893	2460356	0.00193	4094	586641	0.0007	7044	1019604	0.00126	4149
DNA/Crypton-H	169	243529	0.0003	0	0	0	0	0	0	0	0	0	2279	8600262	0.00635	1274	307940	0.0003	0	0	0	0	0	0	0	0	0	0	0	0	837	134977	0.00015	0	0	0	0	0	0	0	0	0	920	706673	0.0008	596	278900	0.00034	0
DNA/Crypton-V	6594	1159473	0.0014	12257	2840812	0.00266	31077	5017286	0.0055	12122	2437290	0.0023	8998	1827017	0.00135	8913	1649665	0.0016	10749	1709210	0.00211	11364	1782816	0.0015	12652	2562596	0.0015	12167	2301481	0.0026	12145	2801333	0.00316	10562	2075152	0.00126	11177	2202015	0.0026	31188	4256413	0.00334	2771	538993	0.0006	9403	2106093	0.0026	14352
DNA/Dada	842	188418	0.0002	61	29157	3e-05	1417	875740	0.001	654	71796	0.0001	96	20498	2e-05	555	75686	0.0001	286	102124	0.00013	0	0	0	0	0	0	1288	149495	0.0002	144	15796	2e-05	647	106739	6e-05	476	57506	0.0001	402	247509	0.00019	2059	223951	0.0003	1326	145674	0.00018	0
DNA/EN/SPM	0	0	0	0	0	0	0	0	0	0	0	0	0	0	0	0	0	0	0	0	0	0	0	0	0	0	0	0	0	0	0	0	0	0	0	0	0	0	0	0	0	0	0	0	0	0	0	0	0
DNA/GYPSY	0	0	0	0	0	0	0	0	0	0	0	0	0	0	0	0	0	0	0	0	0	0	0	0	0	0	0	0	0	0	210	104993	0.00012	0	0	0	0	0	0	0	0	0	0	0	0	0	0	0	0
DNA/Ginger-1	0	0	0	0	0	0	176	38373	0	0	0	0	0	0	0	147	20180	0	0	0	0	0	0	0	0	0	0	0	0	0	131	51414	6e-05	0	0	0	0	0	0	0	0	0	0	0	0	0	0	0	1548
DNA/Ginger-2	156	24434	0	0	0	0	0	0	0	104	112703	0.0001	0	0	0	0	0	0	0	0	0	0	0	0	0	0	0	0	0	0	0	0	0	0	0	0	62	11149	0	0	0	0	0	0	0	0	0	0	0
DNA/HARBINGER	0	0	0	0	0	0	0	0	0	0	0	0	0	0	0	0	0	0	0	0	0	0	0	0	0	0	0	0	0	0	0	0	0	0	0	0	0	0	0	0	0	0	0	0	0	0	0	0	0
DNA/HAT	0	0	0	0	0	0	10189	4298348	0.0048	0	0	0	0	0	0	0	0	0	0	0	0	0	0	0	0	0	0	0	0	0	0	0	0	0	0	0	0	0	0	0	0	0	0	0	0	0	0	0	0
DNA/IS3EU	9053	1577360	0.0019	31484	5434331	0.0051	16197	2610413	0.0029	31048	9993872	0.0094	71064	20604055	0.01521	20502	5888420	0.0059	13310	2729467	0.00337	27764	12472667	0.0106	29817	5500820	0.00321	26223	4551774	0.0051	20059	2859314	0.00323	38494	9169549	0.00558	14770	2679117	0.0031	23687	6199967	0.00487	9591	1918350	0.0021	20377	3296884	0.00407	100468
DNA/Kolobok	4585	600291	0.0007	36713	9198135	0.00862	70051	11114914	0.0123	38099	6282279	0.0059	99786	15015884	0.01109	64963	9454846	0.0094	80357	13314943	0.01644	28175	4981717	0.0042	49487	9548550	0.00558	19070	4835259	0.0054	25277	4925765	0.00556	14146	3036824	0.00185	35359	6259343	0.0073	85840	16111300	0.01265	8238	1231155	0.0014	30357	5412251	0.00668	64472
DNA/Kolobok-Hydra	0	0	0	0	0	0	0	0	0	0	0	0	0	0	0	72	52566	0.0001	0	0	0	0	0	0	0	0	0	0	0	0	0	0	0	0	0	0	0	0	0	0	0	0	0	0	0	0	0	0	0
DNA/Kolobok-T2	35688	6189963	0.0073	66532	20614764	0.01933	54775	11420667	0.0126	80032	13364912	0.0126	86174	29793975	0.022	69643	19562539	0.0195	89680	13717608	0.01694	68687	13808241	0.0117	36900	7349110	0.00429	54365	14304117	0.0161	30661	7374303	0.00832	48032	12794037	0.00779	74501	14149655	0.0166	89553	23837390	0.01872	33294	5822552	0.0065	31800	5903352	0.00729	48761
DNA/MULE-MuDR	3215	587674	0.0007	1745	444984	0.00042	2465	430544	0.0005	3014	548754	0.0005	6028	1275486	0.00094	10144	1632827	0.0016	3519	511341	0.00063	4221	752579	0.0006	1326	533164	0.00031	4334	722094	0.0008	2026	234324	0.00026	2616	690557	0.00042	3261	443490	0.0005	2949	464023	0.00036	2310	395594	0.0004	890	111972	0.00014	1951
DNA/MULE-NOF	1014	423294	0.0005	1597	648506	0.00061	5	304	0	2302	1973820	0.0019	571	44402	3e-05	0	0	0	451	99277	0.00012	111	11103	0	1516	224876	0.00013	316	40468	0.0001	508	125560	0.00014	687	193996	0.00012	348	74602	0.0001	0	0	0	463	205004	0.0002	0	0	0	105
DNA/Maverick	10259	2122971	0.0025	1015	498679	0.00047	1221	930669	0.001	3156	1516580	0.0014	3279	1042812	0.00077	822	529101	0.0005	883	194716	0.00024	2091	732127	0.0006	1315	797344	0.00047	2708	1058374	0.0012	2076	1040687	0.00117	3707	2163571	0.00132	1468	693823	0.0008	1350	442468	0.00035	2645	1289683	0.0014	3231	1903208	0.00235	820
DNA/Merlin	20051	2775208	0.0033	29767	5623567	0.00527	35391	4993518	0.0055	24645	2617614	0.0025	15047	2295200	0.00169	23876	3843690	0.0038	19700	2340565	0.00289	28381	4317618	0.0037	17891	3463375	0.00202	17367	1929299	0.0022	24370	3743416	0.00422	19925	3640906	0.00222	22245	2570923	0.003	34058	6135891	0.00482	20837	2860531	0.0032	69541	13071910	0.01613	13518
DNA/Mutator	326	128743	0.0002	0	0	0	0	0	0	1626	471383	0.0004	0	0	0	1480	389983	0.0004	1174	332951	0.00041	1912	536379	0.0005	3048	649819	0.00038	2483	821967	0.0009	0	0	0	0	0	0	0	0	0	15419	5080873	0.00399	1410	562371	0.0006	709	159160	0.0002	2252
DNA/Novosib	2896	203676	0.0002	0	0	0	0	0	0	0	0	0	0	0	0	0	0	0	0	0	0	0	0	0	0	0	0	0	0	0	0	0	0	0	0	0	120	25126	0	0	0	0	0	0	0	0	0	0	0
DNA/P	908	159241	0.0002	6151	1561000	0.00146	5351	1193245	0.0013	11703	2834215	0.0027	4492	580005	0.00043	5277	1402638	0.0014	17228	3096416	0.00382	10905	3111312	0.0026	1906	576870	0.00034	4392	1258886	0.0014	4157	794404	0.0009	4929	1472248	0.0009	13351	2846018	0.0033	25851	5223432	0.0041	1052	227703	0.0003	1982	371644	0.00046	10651
DNA/PIF	230	41003	0.0001	922	229416	0.00022	355	79822	0.0001	953	154011	0.0002	200	31292	2e-05	46	5645	0	706	113170	0.00014	465	99553	0.0001	416	105151	6e-05	1794	274180	0.0003	273	59511	7e-05	364	85155	5e-05	722	114709	0.0001	583	159465	0.00013	126	18646	0	237	59620	7e-05	393
DNA/PIF-HarbS	0	0	0	0	0	0	340	94617	0.0001	0	0	0	0	0	0	0	0	0	0	0	0	0	0	0	0	0	0	0	0	0	0	0	0	0	0	0	0	0	0	0	0	0	0	0	0	0	0	0	0
DNA/PIF-Harbinger	41939	8492287	0.01	70791	14599761	0.01369	65139	13690055	0.0151	81045	17748892	0.0168	48122	9169170	0.00677	54195	11501769	0.0115	83780	14614581	0.01804	97359	22896389	0.0194	45503	10807610	0.00631	50766	11781249	0.0133	26644	5997403	0.00676	41420	10214630	0.00622	86352	15029274	0.0176	75962	17722694	0.01392	37122	7429879	0.0082	31732	6569137	0.00811	35486
DNA/PIF-Harbinger/PIF	0	0	0	618	248315	0.00023	0	0	0	0	0	0	0	0	0	0	0	0	0	0	0	0	0	0	0	0	0	0	0	0	0	0	0	0	0	0	0	0	0	0	0	0	1609	655161	0.0007	0	0	0	0
DNA/PIF-ISL2EU	1232	380676	0.0005	2822	877312	0.00082	434	199890	0.0002	1327	379150	0.0004	5023	1119402	0.00083	1313	379799	0.0004	1938	258385	0.00032	1188	284600	0.0002	515	181603	0.00011	1016	328710	0.0004	1165	426156	0.00048	537	127276	8e-05	3340	708341	0.0008	1526	221475	0.00017	1945	707982	0.0008	1395	311813	0.00038	0
DNA/PIF-Spy	0	0	0	0	0	0	0	0	0	107	42923	0	0	0	0	0	0	0	0	0	0	0	0	0	0	0	0	0	0	0	0	0	0	0	0	0	0	0	0	0	0	0	0	0	0	0	0	0	0
DNA/PIGGYBAC	0	0	0	0	0	0	0	0	0	6982	1514524	0.0014	0	0	0	0	0	0	0	0	0	0	0	0	0	0	0	0	0	0	0	0	0	0	0	0	0	0	0	0	0	0	0	0	0	0	0	0	0
DNA/PiggyBac	10672	2092110	0.0025	21074	6677598	0.00626	11217	2204571	0.0024	18783	4212501	0.004	18382	3753076	0.00277	15833	5424961	0.0054	18926	2998228	0.0037	20055	4325028	0.0037	17902	4156903	0.00243	22079	5092467	0.0057	10623	3375576	0.00381	19788	4647054	0.00283	17622	20108680	0.0236	24952	6525689	0.00513	7463	1594288	0.0018	12457	2384534	0.00294	11929
DNA/SINE	0	0	0	0	0	0	0	0	0	0	0	0	0	0	0	0	0	0	0	0	0	0	0	0	12384	2750317	0.00161	0	0	0	59	5616	1e-05	107	12170	1e-05	0	0	0	0	0	0	0	0	0	0	0	0	0
DNA/Sola-1	105	14974	0	503	188419	0.00018	1176	224721	0.0003	2873	383439	0.0004	16258	6463514	0.00477	659	216456	0.0002	537	137490	0.00017	269	125792	0.0001	798	147218	9e-05	572	217852	0.0003	800	218255	0.00025	623	130186	8e-05	118	14022	0	2055	645045	0.00051	74	10530	0	634	239870	0.0003	4528
DNA/Sola-2	1251	222212	0.0003	5480	1149758	0.00108	3857	797361	0.0009	5058	858292	0.0008	3169	698934	0.00052	5164	1453805	0.0015	1484	285971	0.00035	4919	6002264	0.0051	4693	1168600	0.00068	3905	852175	0.001	6544	1440137	0.00162	8371	1404900	0.00086	1673	311495	0.0004	860	119358	9e-05	1370	290242	0.0003	8778	1235949	0.00153	4318
DNA/Sola-3	139	15451	0	0	0	0	0	0	0	0	0	0	0	0	0	0	0	0	0	0	0	0	0	0	0	0	0	0	0	0	0	0	0	0	0	0	0	0	0	0	0	0	0	0	0	0	0	0	0
DNA/Tc1-Mariner	10080	3081000	0.0036	0	0	0	1977	1006434	0.0011	77223	20549197	0.0194	34160	12238963	0.00904	99721	28356340	0.0282	32248	6121585	0.00756	64604	19183392	0.0163	28824	11380048	0.00665	81587	26953846	0.0304	446	149141	0.00017	44231	14180243	0.00863	0	0	0	73262	26140453	0.02053	15385	6372660	0.0071	38144	13382789	0.01652	114900
DNA/TcMar	1313	156527	0.0002	1116	287609	0.00027	993	131797	0.0002	1496	159040	0.0002	4539	716403	0.00053	2841	541182	0.0005	2497	278860	0.00034	577	85040	0.0001	2713	427565	0.00025	805	138800	0.0002	7742	1763913	0.00199	7093	1118593	0.00068	2038	238781	0.0003	4148	669117	0.00053	793	94081	0.0001	4058	492998	0.00061	7133
DNA/TcMar-Fot1	982	280837	0.0003	2286	690131	0.00065	810	159733	0.0002	1715	458613	0.0004	1394	274702	0.0002	1538	466774	0.0005	1794	425194	0.00052	2750	613879	0.0005	2597	769104	0.00045	1801	473068	0.0005	2764	429493	0.00048	1274	263669	0.00016	6019	671181	0.0008	1915	503858	0.0004	7967	1011044	0.0011	1705	437882	0.00054	1521
DNA/TcMar-ISRm11	3946	948225	0.0011	7640	2084988	0.00195	6354	2032485	0.0022	9414	2195791	0.0021	1796	426163	0.00031	8585	2370491	0.0024	6734	1369581	0.00169	20396	3437836	0.0029	7884	2061362	0.0012	5582	1506077	0.0017	9521	2174293	0.00245	7899	2068298	0.00126	4838	1066763	0.0013	9551	2902439	0.00228	4641	1110725	0.0012	5881	1415134	0.00175	9781
DNA/TcMar-Mariner	0	0	0	0	0	0	0	0	0	1479	184066	0.0002	0	0	0	0	0	0	0	0	0	0	0	0	0	0	0	0	0	0	0	0	0	0	0	0	0	0	0	0	0	0	0	0	0	0	0	0	0
DNA/TcMar-Pogo	108	15635	0	0	0	0	0	0	0	0	0	0	0	0	0	0	0	0	0	0	0	0	0	0	0	0	0	0	0	0	0	0	0	0	0	0	0	0	0	0	0	0	230	33398	0	0	0	0	0
DNA/TcMar-Tc1	76913	19552173	0.0229	68570	29399310	0.02756	88977	25998028	0.0287	120673	53834836	0.0508	185919	73882539	0.05455	76242	25717286	0.0256	134410	36966293	0.04564	176981	71819235	0.0609	112570	46251541	0.02701	69470	24217132	0.0273	99191	39120672	0.04413	104105	80713522	0.04914	129125	32149801	0.0377	145381	57872823	0.04545	102761	24248840	0.0269	84833	27336260	0.03374	71903
DNA/TcMar-Tc2	2956	677879	0.0008	239	49297	5e-05	365	56602	0.0001	1152	214758	0.0002	1649	210443	0.00016	810	151481	0.0002	998	176630	0.00022	1659	327362	0.0003	2427	599338	0.00035	669	122317	0.0001	0	0	0	0	0	0	1050	171970	0.0002	2234	1201162	0.00094	9243	2729883	0.003	0	0	0	203
DNA/TcMar-Tc4	0	0	0	0	0	0	0	0	0	0	0	0	0	0	0	0	0	0	0	0	0	0	0	0	0	0	0	0	0	0	0	0	0	173	91998	6e-05	0	0	0	34	8198	1e-05	0	0	0	0	0	0	0
DNA/TcMar-Tigger	23246	6561463	0.0077	114	26490	2e-05	0	0	0	0	0	0	0	0	0	284	21493	0	0	0	0	350	27256	0	0	0	0	0	0	0	194	64102	7e-05	341	37620	2e-05	0	0	0	0	0	0	49033	13734458	0.0152	295	26044	3e-05	314
DNA/Transib	212	20640	0	0	0	0	314	689295	0.0008	989	367617	0.0004	0	0	0	119	17666	0	0	0	0	0	0	0	1132	377401	0.00022	753	195428	0.0002	0	0	0	420	49792	3e-05	0	0	0	921	140344	0.00011	29	2054	0	2955	667126	0.00082	1074
DNA/Zator	1676	242137	0.0003	3680	672682	0.00063	5465	715017	0.0008	3501	637951	0.0006	6403	1805065	0.00133	2576	370907	0.0004	2118	248271	0.00031	1981	270557	0.0002	3768	646177	0.00038	2854	513490	0.0006	2366	431297	0.00049	4161	493629	0.0003	5824	1183459	0.0014	3684	812547	0.00064	1227	170983	0.0002	3780	599290	0.00074	2095
DNA/Zisupton	2775	536363	0.0006	4703	776735	0.00073	7873	981100	0.0011	5493	996518	0.0009	15844	4144847	0.00306	4069	481862	0.0005	5920	1135821	0.0014	18661	2304710	0.002	8362	2032523	0.00119	6424	1152593	0.0013	8805	1781873	0.00201	8984	1296234	0.00079	9278	1695709	0.002	25937	3937120	0.00309	16490	1287008	0.0014	5826	952952	0.00118	7093
DNA/hAT	12526	2359265	0.0028	18599	4201118	0.00394	10682	3018773	0.0033	41930	8438771	0.008	55462	12514813	0.00924	38740	10657847	0.0106	46456	6362161	0.00785	56733	14607861	0.0124	43171	11962318	0.00699	52616	13937775	0.0157	25802	6375935	0.00719	39366	12543708	0.00764	14497	1979402	0.0023	56723	16572074	0.01302	22257	5616233	0.0062	17750	4466097	0.00551	112094
DNA/hAT-Ac	63000	10620781	0.0125	107428	20157849	0.0189	111781	18446785	0.0204	143823	28214814	0.0266	172274	43291989	0.03197	98991	20340826	0.0203	132639	21573351	0.02664	165505	29650644	0.0251	159003	32344604	0.01889	105929	20041622	0.0226	110259	23492133	0.0265	175090	37083747	0.02258	128804	22539473	0.0264	146088	29609227	0.02325	53579	10195453	0.0113	128024	22972158	0.02835	105546
DNA/hAT-Blackjack	1359	241181	0.0003	1326	455740	0.00043	2109	520895	0.0006	3610	914274	0.0009	9152	2271687	0.00168	2958	951223	0.001	2531	547305	0.00068	4812	1033312	0.0009	4117	1043278	0.00061	1477	380032	0.0004	1962	374181	0.00042	5697	1186448	0.00072	2807	549811	0.0006	2599	394168	0.00031	7453	2408019	0.0027	3737	548726	0.00068	3866
DNA/hAT-Charlie	31530	5798281	0.0068	35142	6376578	0.00598	28893	6067877	0.0067	26406	4384643	0.0041	37841	6092805	0.0045	25211	4831610	0.0048	43896	4986300	0.00616	46696	6328181	0.0054	36555	6236296	0.00364	35308	6324251	0.0071	27493	4892994	0.00552	52983	9979879	0.00608	15029	2267026	0.0027	31592	6315144	0.00496	43817	8576509	0.0095	36728	5921197	0.00731	24439
DNA/hAT-Tag1	40	6178	0	96	11426	1e-05	572	75666	0.0001	332	47954	0.0001	2317	472114	0.00035	782	104302	0.0001	117	12135	1e-05	649	88351	0.0001	555	128002	7e-05	657	89761	0.0001	300	93167	0.00011	500	66216	4e-05	0	0	0	209	27209	2e-05	108	10665	0	0	0	0	0
DNA/hAT-Tip100	8683	1449534	0.0017	11305	2517535	0.00236	8688	1699898	0.0019	20671	3825702	0.0036	47392	7407276	0.00547	15744	3483074	0.0035	20770	4225696	0.00522	26626	5630568	0.0048	19236	4523563	0.00264	11142	2324060	0.0026	14166	3085352	0.00348	25040	5347127	0.00326	19263	3385569	0.004	16559	4647419	0.00365	6714	1284218	0.0014	17478	3189127	0.00394	21694
DNA/hAT-hAT19	0	0	0	0	0	0	0	0	0	0	0	0	0	0	0	117	43922	0	0	0	0	0	0	0	0	0	0	0	0	0	0	0	0	0	0	0	0	0	0	0	0	0	0	0	0	0	0	0	0
DNA/hAT-hAT5	4675	1004320	0.0012	10059	1813754	0.0017	4640	763323	0.0008	5156	1414682	0.0013	7353	1003959	0.00074	4486	902492	0.0009	5266	786758	0.00097	8132	1405360	0.0012	7836	1442981	0.00084	4425	871251	0.001	1850	300585	0.00034	9462	1900041	0.00116	7264	1019697	0.0012	5494	1603451	0.00126	2839	702202	0.0008	6032	981299	0.00121	15106
DNA/hAT-hAT6	0	0	0	82	27325	3e-05	0	0	0	441	80769	0.0001	175	20552	2e-05	532	176727	0.0002	1065	265678	0.00033	405	58917	0.0001	0	0	0	22	2306	0	433	132229	0.00015	734	155155	9e-05	193	44321	0.0001	59	11297	1e-05	99	11240	0	1662	145950	0.00018	0
DNA/hAT-hATm	0	0	0	0	0	0	0	0	0	0	0	0	149	63809	5e-05	0	0	0	0	0	0	0	0	0	0	0	0	0	0	0	0	0	0	0	0	0	0	0	0	0	0	0	42	5482	0	0	0	0	0
DNA/hAT-hATx	0	0	0	0	0	0	0	0	0	0	0	0	0	0	0	0	0	0	0	0	0	0	0	0	0	0	0	0	0	0	0	0	0	0	0	0	138	27546	0	0	0	0	0	0	0	0	0	0	0
DNA/hAT-hobo	429	62045	0.0001	282	96664	9e-05	322	60391	0.0001	726	202434	0.0002	281	68880	5e-05	0	0	0	1768	301427	0.00037	312	79100	0.0001	599	168729	0.0001	189	37474	0	335	78204	9e-05	183	79273	5e-05	490	96098	0.0001	863	224074	0.00018	215	31609	0	187	42198	5e-05	0
LINE	42351	6131651	0.0072	49341	9497774	0.0089	46353	6444270	0.0071	63326	18667001	0.0176	63663	18193558	0.01343	42171	8164701	0.0081	33457	5280676	0.00652	74613	17187770	0.0146	85387	15381527	0.00898	43087	9047408	0.0102	71398	9218581	0.0104	93934	16337963	0.00995	50161	7726026	0.0091	66241	11947866	0.00938	45929	9119016	0.0101	71180	12599900	0.01555	45983
LINE/CR1	0	0	0	0	0	0	0	0	0	0	0	0	0	0	0	0	0	0	0	0	0	0	0	0	0	0	0	223	50407	0.0001	0	0	0	0	0	0	0	0	0	0	0	0	0	0	0	0	0	0	0
LINE/CRE	0	0	0	0	0	0	0	0	0	476	63277	0.0001	0	0	0	0	0	0	0	0	0	0	0	0	0	0	0	0	0	0	0	0	0	0	0	0	0	0	0	0	0	0	0	0	0	0	0	0	0
LINE/I	964	530127	0.0006	5471	1132294	0.00106	7711	1263776	0.0014	3201	1141272	0.0011	6112	4211673	0.00311	1526	511501	0.0005	1654	614466	0.00076	15012	3998471	0.0034	3739	1331825	0.00078	3517	995732	0.0011	2534	655365	0.00074	5373	1708139	0.00104	5779	1436684	0.0017	2036	1167034	0.00092	1065	419057	0.0005	2846	606143	0.00075	2667
LINE/I-Jockey	0	0	0	0	0	0	0	0	0	65	52078	0.0001	0	0	0	0	0	0	0	0	0	0	0	0	0	0	0	424	100177	0.0001	0	0	0	0	0	0	52	30468	0	0	0	0	663	366422	0.0004	0	0	0	292
LINE/L1	589	364779	0.0004	1337	698277	0.00065	6829	1623269	0.0018	485	305231	0.0003	3145	1036711	0.00077	1912	1116078	0.0011	1404	616573	0.00076	11847	1655983	0.0014	9759	5261191	0.00307	1724	741134	0.0008	7391	3338050	0.00377	807	538536	0.00033	1618	858872	0.001	2507	1225969	0.00096	1388	1081118	0.0012	4070	764444	0.00094	5566
LINE/L1-Tx1	27720	4880305	0.0057	5215	3870659	0.00363	48687	6767452	0.0075	4850	3080848	0.0029	9416	2405508	0.00178	3476	2195806	0.0022	2454	1481914	0.00183	6036	4086739	0.0035	7153	4155229	0.00243	4211	2577066	0.0029	5266	2013699	0.00227	7600	9098289	0.00554	17485	2400548	0.0028	3881	2508009	0.00197	7800	3188341	0.0035	2620	1584429	0.00196	9017
LINE/L2	47927	18115429	0.0213	32192	16119821	0.01511	53407	20432407	0.0226	64843	23519684	0.0222	34446	18286570	0.0135	39369	13771716	0.0137	32443	9857416	0.01217	46609	17513969	0.0148	66572	31176004	0.01821	25918	11229821	0.0127	46875	19093610	0.02154	61493	43895930	0.02673	66790	12481008	0.0146	51367	22806534	0.01791	54227	23196562	0.0257	63109	15947615	0.01968	46856
LINE/Penelope	0	0	0	647	172271	0.00016	1670	1777145	0.002	1163	198741	0.0002	1809	304466	0.00022	660	219619	0.0002	86	13941	2e-05	1045	155717	0.0001	3906	1594818	0.00093	1020	200064	0.0002	1696	380222	0.00043	2366	1280200	0.00078	821	505327	0.0006	924	267206	0.00021	399	311274	0.0003	1740	606239	0.00075	1026
LINE/Proto2	84	85225	0.0001	139	73410	7e-05	86	61374	0.0001	112	71915	0.0001	0	0	0	86	53659	0.0001	0	0	0	459	163984	0.0001	268	191481	0.00011	63	24938	0	351	223659	0.00025	217	124176	8e-05	0	0	0	173	106507	8e-05	135	82412	0.0001	106	58125	7e-05	0
LINE/R1	0	0	0	198	71138	7e-05	0	0	0	0	0	0	0	0	0	0	0	0	0	0	0	0	0	0	0	0	0	199	82136	0.0001	0	0	0	0	0	0	0	0	0	0	0	0	0	0	0	0	0	0	0
LINE/R2	0	0	0	94	36022	3e-05	168	137660	0.0002	0	0	0	0	0	0	0	0	0	0	0	0	0	0	0	0	0	0	0	0	0	0	0	0	0	0	0	0	0	0	0	0	0	155	120762	0.0001	0	0	0	0
LINE/R2-Hero	0	0	0	606	468261	0.00044	420	232488	0.0003	5153	1971509	0.0019	0	0	0	413	201645	0.0002	368	196107	0.00024	438	271106	0.0002	639	540872	0.00032	145	69296	0.0001	252	174814	0.0002	1661	1364878	0.00083	385	159783	0.0002	800	369248	0.00029	0	0	0	269	138615	0.00017	487
LINE/R2-NeSL	0	0	0	0	0	0	0	0	0	0	0	0	0	0	0	0	0	0	107	43094	5e-05	230	111378	0.0001	0	0	0	0	0	0	62	23466	3e-05	0	0	0	144	63630	0.0001	284	162882	0.00013	0	0	0	893	607102	0.00075	0
LINE/RTE-BovB	605	461512	0.0005	158	68534	6e-05	67	44902	0.0001	179	93670	0.0001	218	64082	5e-05	611	683992	0.0007	3537	644826	0.0008	1895	555026	0.0005	565	374519	0.00022	36	11487	0	245	160787	0.00018	2395	3375407	0.00206	1000	389289	0.0005	4074	2349895	0.00185	1010	672235	0.0007	306	145796	0.00018	63
LINE/RTE-RTE	0	0	0	0	0	0	0	0	0	0	0	0	0	0	0	0	0	0	0	0	0	0	0	0	0	0	0	0	0	0	0	0	0	0	0	0	0	0	0	0	0	0	0	0	0	0	0	0	0
LINE/RTE-X	1414	446243	0.0005	2441	661686	0.00062	981	202735	0.0002	852	345689	0.0003	0	0	0	872	418888	0.0004	534	185377	0.00023	866	347372	0.0003	3871	2174649	0.00127	558	281549	0.0003	2876	1166719	0.00132	3491	860245	0.00052	640	231731	0.0003	1919	603922	0.00047	1876	389487	0.0004	1431	499471	0.00062	1363
LINE/Rex-Babar	27420	4213690	0.0049	6217	6614478	0.0062	3070	3389041	0.0037	4505	1391164	0.0013	3940	1312283	0.00097	2859	1437029	0.0014	3155	790456	0.00098	3699	1242675	0.0011	19009	19849705	0.01159	3578	1100683	0.0012	6745	4017733	0.00453	11068	7350974	0.00448	6416	1192594	0.0014	4042	1760677	0.00138	8780	4748736	0.0053	12213	5445924	0.00672	5143
LINE/Tad1	76	15648	0	0	0	0	0	0	0	0	0	0	0	0	0	0	0	0	0	0	0	0	0	0	0	0	0	0	0	0	0	0	0	0	0	0	0	0	0	0	0	0	156	101595	0.0001	0	0	0	0
LTR	172419	37544367	0.044	254618	52744007	0.04945	175077	42955424	0.0474	289756	53585694	0.0506	232300	54675348	0.04037	195828	40011310	0.0399	141449	21992702	0.02715	254169	41463111	0.0351	396912	76357548	0.0446	158643	31548111	0.0355	204883	36164663	0.04079	513692	89700005	0.05461	184257	28881076	0.0339	282624	59947679	0.04708	178615	40784113	0.0452	151230	21698948	0.02678	318824
LTR/Copia	3387	964124	0.0011	1118	418718	0.00039	7523	3072949	0.0034	124	107469	0.0001	2038	983406	0.00073	1128	268248	0.0003	4369	1950328	0.00241	4192	650498	0.0006	848	206269	0.00012	2326	937101	0.0011	2063	1066638	0.0012	988	174693	0.00011	1668	495121	0.0006	2579	775159	0.00061	1660	949224	0.0011	39	23951	3e-05	2968
LTR/DIRS	56889	20207994	0.0237	18611	10863845	0.01019	26739	16543707	0.0183	19533	9434693	0.0089	23882	11852555	0.00875	17737	9810892	0.0098	22731	7664879	0.00946	42176	33782111	0.0286	34452	28776306	0.01681	20059	9860792	0.0111	13311	6731153	0.00759	31039	17923241	0.01091	24236	10870289	0.0128	32081	21163058	0.01662	49779	19825049	0.022	8616	3196540	0.00395	16612
LTR/EN/SPM	0	0	0	0	0	0	0	0	0	0	0	0	0	0	0	0	0	0	0	0	0	0	0	0	0	0	0	0	0	0	0	0	0	0	0	0	0	0	0	0	0	0	22	9011	0	0	0	0	0
LTR/ERV	0	0	0	0	0	0	0	0	0	0	0	0	0	0	0	0	0	0	0	0	0	0	0	0	0	0	0	0	0	0	0	0	0	0	0	0	74	32463	0	0	0	0	0	0	0	0	0	0	0
LTR/ERV-Foamy	0	0	0	0	0	0	0	0	0	0	0	0	0	0	0	0	0	0	0	0	0	0	0	0	0	0	0	0	0	0	57	42500	5e-05	0	0	0	0	0	0	0	0	0	0	0	0	0	0	0	0
LTR/ERV1	10359	2225506	0.0026	5029	1972091	0.00185	1378	1018748	0.0011	6901	4100791	0.0039	4203	2954018	0.00218	3254	1649666	0.0016	1880	701601	0.00087	2915	2057186	0.0017	4175	2665387	0.00156	3139	1164065	0.0013	2924	1490463	0.00168	6133	2362739	0.00144	4879	934527	0.0011	8926	1961778	0.00154	8673	3621717	0.004	2483	1239779	0.00153	3618
LTR/ERV4	0	0	0	0	0	0	114	37628	0	0	0	0	0	0	0	0	0	0	0	0	0	0	0	0	0	0	0	0	0	0	0	0	0	0	0	0	0	0	0	0	0	0	0	0	0	0	0	0	0
LTR/ERVK	0	0	0	1347	692440	0.00065	0	0	0	0	0	0	0	0	0	202	168504	0.0002	0	0	0	0	0	0	0	0	0	0	0	0	0	0	0	0	0	0	0	0	0	0	0	0	0	0	0	0	0	0	0
LTR/ERVL	0	0	0	0	0	0	0	0	0	0	0	0	0	0	0	403	33741	0	0	0	0	98	35218	0	0	0	0	0	0	0	0	0	0	645	319305	0.00019	0	0	0	0	0	0	0	0	0	0	0	0	0
LTR/Gypsy	162234	64967305	0.0762	87249	42460806	0.03981	143933	57384427	0.0634	169041	58852214	0.0555	173293	74986272	0.05537	105955	53123341	0.0529	63861	24626141	0.0304	111668	54098073	0.0458	233787	96276258	0.05623	71228	26674962	0.03	93754	35380453	0.03991	192382	55631631	0.03387	82746	35896091	0.0421	218820	93999953	0.07382	160621	64465022	0.0714	128615	30458970	0.0376	103500
LTR/LINE	0	0	0	22	2208	0	0	0	0	0	0	0	0	0	0	0	0	0	0	0	0	0	0	0	0	0	0	0	0	0	0	0	0	0	0	0	0	0	0	0	0	0	0	0	0	0	0	0	12
LTR/LINE/SINE	0	0	0	0	0	0	2614	126814	0.0001	0	0	0	0	0	0	0	0	0	0	0	0	0	0	0	0	0	0	0	0	0	0	0	0	0	0	0	0	0	0	0	0	0	0	0	0	0	0	0	0
LTR/MUDR	0	0	0	0	0	0	0	0	0	0	0	0	0	0	0	0	0	0	0	0	0	0	0	0	0	0	0	0	0	0	0	0	0	0	0	0	0	0	0	11	4232	0	30	12701	0	0	0	0	0
LTR/Ngaro	2313	546945	0.0006	7522	2065522	0.00194	6723	2125370	0.0024	4648	1058886	0.001	6666	2737092	0.00202	7432	1678136	0.0017	4707	1123238	0.00139	8243	2396124	0.002	3377	858911	0.0005	5389	1151616	0.0013	2367	867516	0.00098	2140	325182	0.0002	5710	1258458	0.0015	7649	2095282	0.00165	6943	3016101	0.0033	2413	714499	0.00088	2395
LTR/Pao	2881	1451797	0.0017	4246	1145761	0.00107	2944	1610127	0.0018	2016	722590	0.0007	16117	9834249	0.00726	2561	527187	0.0005	2475	549064	0.00068	3105	1246492	0.0011	198	121713	7e-05	1834	556042	0.0006	887	263049	0.0003	3895	1467653	0.00089	2865	918777	0.0011	2556	605339	0.00048	2822	1241210	0.0014	1466	285901	0.00035	4606
LTR/Viper	165	56143	0.0001	0	0	0	0	0	0	167	74621	0.0001	0	0	0	0	0	0	0	0	0	0	0	0	0	0	0	0	0	0	0	0	0	0	0	0	0	0	0	0	0	0	0	0	0	0	0	0	0
RC/Helitron	141645	41206570	0.0483	96421	34882845	0.03271	96372	26652378	0.0294	118524	16688774	0.0158	271337	61535005	0.04544	103193	19660453	0.0196	89536	17368141	0.02144	157789	37238107	0.0316	162925	31441688	0.01836	126053	19934344	0.0225	72692	11717198	0.01322	113646	17999856	0.01096	76649	18392807	0.0216	141593	38008239	0.02985	134536	32547935	0.0361	43693	13042362	0.0161	156587
SINE	15759	1904820	0.0022	3491	495645	0.00046	3616	735711	0.0008	3697	480483	0.0005	4543	432000	0.00032	7424	928902	0.0009	4804	1377080	0.0017	11649	2803081	0.0024	2905	642565	0.00038	3424	457508	0.0005	1478	314238	0.00035	5834	609819	0.00037	6850	1135939	0.0013	5341	437004	0.00034	10720	1144447	0.0013	5814	957449	0.00118	4021
SINE/5S	0	0	0	12548	2449432	0.0023	0	0	0	0	0	0	5220	555671	0.00041	0	0	0	0	0	0	11906	1853325	0.0016	2101	484187	0.00028	12603	2234389	0.0025	0	0	0	0	0	0	341	270770	0.0003	0	0	0	6401	6690126	0.0074	405	163998	0.0002	23293
SINE/5S-Deu-L2	9907	1379003	0.0016	2506	675002	0.00063	21369	1493688	0.0017	12606	12786828	0.0121	12430	2285902	0.00169	6394	660137	0.0007	2209	476312	0.00059	6109	1007119	0.0009	1918	689482	0.0004	1566	463936	0.0005	2397	644114	0.00073	1774	665077	0.0004	2180	461222	0.0005	9502	2529888	0.00199	3744	760126	0.0008	1977	445965	0.00055	77032
SINE/Alu	0	0	0	0	0	0	0	0	0	252	127754	0.0001	0	0	0	0	0	0	0	0	0	0	0	0	0	0	0	0	0	0	102	35469	4e-05	0	0	0	172	123676	0.0002	0	0	0	0	0	0	2878	376633	0.00046	0
SINE/B2	0	0	0	0	0	0	0	0	0	0	0	0	215	40993	3e-05	0	0	0	0	0	0	0	0	0	0	0	0	0	0	0	0	0	0	0	0	0	0	0	0	0	0	0	0	0	0	0	0	0	0
SINE/ID	1440	310227	0.0004	1735	194002	0.00018	0	0	0	0	0	0	0	0	0	584	86316	0.0001	0	0	0	0	0	0	0	0	0	0	0	0	0	0	0	0	0	0	1210	206546	0.0002	1113	448055	0.00035	0	0	0	379	162250	0.0002	0
SINE/MIR	286	22830	0	10297	2761012	0.00259	32810	6988079	0.0077	2250	166293	0.0002	735	79772	6e-05	78	8971	0	2283	352425	0.00044	3085	581697	0.0005	1654	218118	0.00013	485	39172	0	1078	103861	0.00012	1560	166113	0.0001	1997	306062	0.0004	507	56496	4e-05	0	0	0	1228	115603	0.00014	638
SINE/U	101	33666	0	1446	941691	0.00088	0	0	0	451	107850	0.0001	389	108176	8e-05	0	0	0	523	460127	0.00057	1108	854830	0.0007	999	526110	0.00031	0	0	0	0	0	0	0	0	0	0	0	0	279	209087	0.00016	2824	2048466	0.0023	752	410458	0.00051	0
SINE/tRNA-Core	1613	250487	0.0003	125	8417	1e-05	200	13400	0	0	0	0	0	0	0	417	44630	0	0	0	0	2115	309244	0.0003	573	61417	4e-05	270	30375	0	0	0	0	0	0	0	0	0	0	0	0	0	0	0	0	705	67683	8e-05	0
SINE/tRNA-Core-RTE	100	6790	0	486	33415	3e-05	4417	547236	0.0006	2456	415492	0.0004	4728	648219	0.00048	2012	157506	0.0002	1516	147192	0.00018	0	0	0	14511	3679134	0.00215	2522	397381	0.0005	3345	631365	0.00071	4851	1054519	0.00064	0	0	0	1073	160047	0.00013	1851	256192	0.0003	3112	549340	0.00068	2582
SINE/tRNA-Deu-L2	0	0	0	0	0	0	0	0	0	0	0	0	0	0	0	0	0	0	0	0	0	0	0	0	0	0	0	0	0	0	29	5008	1e-05	0	0	0	0	0	0	0	0	0	0	0	0	0	0	0	0
SINE/tRNA-L1	0	0	0	0	0	0	0	0	0	0	0	0	0	0	0	0	0	0	0	0	0	0	0	0	0	0	0	0	0	0	0	0	0	0	0	0	0	0	0	0	0	0	0	0	0	0	0	0	0
SINE/tRNA-L2	49545	6502776	0.0076	5520	452539	0.00042	12223	1339706	0.0015	18987	1707570	0.0016	9182	1186319	0.00088	5509	508626	0.0005	6748	749075	0.00092	5688	2071447	0.0018	8088	840530	0.00049	2893	279131	0.0003	2244	167465	0.00019	7934	836866	0.00051	13300	1870046	0.0022	6120	802736	0.00063	55875	5388986	0.006	13752	1794243	0.00221	3468
SINE/tRNA-RTE	425	71501	0.0001	0	0	0	0	0	0	114	17331	0	997	166739	0.00012	0	0	0	480	217406	0.00027	0	0	0	0	0	0	139	62626	0.0001	0	0	0	0	0	0	55	17237	0	0	0	0	0	0	0	0	0	0	0
SINE/tRNA-V-RTE	217	21059	0	55	5559	1e-05	0	0	0	72	6626	0	0	0	0	0	0	0	0	0	0	0	0	0	0	0	0	0	0	0	549	56679	6e-05	0	0	0	0	0	0	0	0	0	0	0	0	0	0	0	0
Unknown	73069	12393596	0.0145	77255	20390067	0.01912	67784	12380328	0.0137	108430	22116281	0.0209	124492	18494336	0.01366	93972	23287975	0.0232	108351	22178603	0.02738	109496	19520865	0.0165	90533	13777117	0.00805	67413	11280991	0.0127	90160	12801663	0.01444	115823	20129069	0.01226	116131	20355303	0.0239	97033	22959500	0.01803	58154	14450029	0.016	87422	11093704	0.01369	69742
[truncated: 17 more columns]
