# Supplementary material for: Maternal dominance contributes to subgenome differentiation in allopolyploid fishes
Source: Nat Commun. 2023 Dec 15;14:8357. doi: 10.1038/s41467-023-43740-y (PMC10724154; doi:10.1038/s41467-023-43740-y)
Supplement: Supplementary file 7 — Supplementary Data 4 [file 41467_2023_43740_MOESM7_ESM.xlsx]

## Sheet: Supplementary Table 17
Supplementary Data 4. Hox genes identified in subgenomes of three allotetraploids.
Subclass	Zebrafish	P. rabaudi subP	P. rabaudi subM	S. sinensis subP	S. sinensis subM	L. capito subP	L. capito subM
A1a	rna-NM 131536.2	Chr19P_21052049_21053237_+	Chr19M_20268440_20269542_+	Chr19P.g50007.m1	Chr19M_22905774_22906966_+	Chr19P_22295241_22296426_+	Chr19M_22154420_22155624_+
A3a	rna-NM 131534.1
A4a	rna-NM 131535.1	Chr19P.g40845.m1	Chr19M.g48958.m1	Chr19P.g50010.m1	Chr19M.g35190.m1	Chr19P.g35547.m1	Chr19M.g42465.m1
A5a	rna-NM 131540.1	Chr19P.g40846.m1	Chr19M.g48957.m1	Chr19P.g50012.m1	Chr19M.g35189.m1	Chr19P.g35545.m1	Chr19M.g42466.m1
A7a	rna-NM_131119.1
A9a	rna-XM_017353498.2
A11a	rna-NM 131544.1	Chr19P_20999701_21001165_+			Chr19M_22849873_22851545_+	Chr19P_22243669_22245232_+	Chr19M_22097502_22099055_+
A13a	rna-NM 001085494.1	Chr19P_20991557_20992633_+	Chr19M.g48952.m1	Chr19P.g50016.m1	Chr19M.g35185.m1	Chr19P.g35542.m1	Chr19M.g42470.m1
A2b	rna-NM 131106.1	Chr16P.g20915.m1	Chr16M.g46208.m1	Chr16P.g31018.m1	Chr16M.g21286.m1	Chr16P.g36880.m1	Chr16M.g21173.m1
A9b	rna-NM_131533.1	Chr16P.g20916.m1	Chr16M.g46207.m1	Chr16P.g31019.m1	Chr16M.g21285.m1		Chr16M.g21172.m1
A10b	rna-XM 005157954.4	Chr16P.g20918.m1	Chr16M.g46206.m1	Chr16P.g31020.m1	Chr16M.g21284.m1	Chr16P.g36882.m1
A11b	rna-NM 131147.1	Chr16P.g20919.m1	Chr16M_21578677_21580257_+	Chr16P_21414857_21416441_+	Chr16M.g21283.m1	Chr16P.g36883.m1	Chr16M.g21170.m1
A13b	rna-NM 131194.2	Chr16P.g20920.m1	Chr16M.g46204.m1	Chr16P.g31022.m1	Chr16M.g21282.m1	Chr16P.g36884.m1	Chr16M.g21169.m1
B1a	rna-NM 131115.2	Chr03P.g05448.m1	Chr03M.g15338.m1	Chr03P.g13890.m1	Chr03M.g00473.m1	Chr03P_43873031_43874701_+	Chr03M_35080305_35081986_+
B2a	rna-NM 131116.2	Chr03P.g05449.m1	Chr03M.g15339.m1	Chr03P.g13889.m1	Chr03M.g00474.m1	Chr03P.g00352.m1	Chr03M_35064265_35066266_+
B3a	rna-NM 131117.3	Chr03P.g05450.m1	Chr03M.g15341.m1	Chr03P.g13888.m1	Chr03M.g00475.m1	Chr03P.g00353.m1	Chr03M.g14353.m1;Chr03M.g14352.m1
B4a	rna-NM 131118.1	Chr03P.g05455.m1	Chr03M.g15347.m1	Chr03P.g13883.m1	Chr03M.g00480.m1	Chr03P.g00357.m1	Chr03M_35033738_35035508_+
B5a	rna-NM 131101.2	Chr03P.g05457.m1	Chr03P.g05457.m1	Chr03P_28303076_28304519_+	Chr12M_12698599_12699842_-	Chr03P_43814785_43816232_+	Chr03M_35019901_35021366_+
B6a	rna-NM 131119.1	Chr03P_17874521_17876270_-	Chr03M.g15350.m1	Chr03P_28298808_28300554_+	Chr03M_50605855_50607589_+	Chr03P.g00359.m1	Chr03M_35015621_35017364_+
B7a	rna-NM 001115091.2	Chr03P_17884469_17888144_-	Chr03M_11727045_11730701_-	Chr03P_28286690_28290310_+	Chr03M_50593908_50597484_+	Chr03P_43798801_43802398_+	Chr03M_35003945_35007481_+
B8a	rna-XM_005171563.4
B9a	rna-NM 131121.2	Chr03P.g05460.m1	Chr03M.g15352.m1	Chr03P.g13878.m1	Chr03M.g00484.m1		Chr16M_22947272_22948826_+
B10a	rna-NM 131541.1		Chr03M_11751254_11753176_-	Chr03P_28263917_28265927_+	Chr03M_50571307_50573278_+	Chr03P_43776638_43778563_+	Chr03M_34981814_34983758_+
B13a	rna-NM 001044912.1	Chr03P.g05462.m1	Chr03M.g15355.m1	Chr03P_28236142_28237427_+	Chr03M.g00486.m1	Chr03P_43761647_43762911_+	Chr03M_34967248_34968551_+
B1b	rna-XM 021480022.1;rna-NM 131142.2-2	Chr12P.g62607.m1	Chr12M.g54871.m1	Chr12P.g58450.m1	Chr12M.g71240.m1	Chr12P_11844156_11845170_-	Chr12M_12312399_12313407_-
B5b	rna-NM 131537.3 Dre	Chr12P.g62606.m1	Chr12M.g54870.m1	Chr12P.g58451.m1	Chr12M.g71241.m1;Chr03M.g00482.m1	Chr12P_11855245_11856504_-	Chr12M_12323756_12325015_-
B6b	rna-NM 131538.1	Chr12P_11874360_11875542_-	Chr12M_12298153_12299314_-	Chr12P.g58452.m1	Chr12M.g71242.m1	Chr12P.g72187.m1
B8b	rna-NM 131181.1	Chr12P.g62605.m1	Chr12M.g54869.m1	Chr12P.g58453.m1	Chr03M.g00483.m1;Chr12M.g71243.m1	Chr12P.g72186.m1	Chr03M.g14363.m1
C1a	rna-NM 131531.1	Chr23P_6446398_6451677_-	Chr23M_5129448_5135030_-	Chr23P_6852642_6858143_-	Chr23M_8045683_8050999_-		Chr23M_6871027_6876265_-
C3a	rna-XM 021469727.1	Chr23P_6469652_6471739_-	Chr23M_5161419_5163351_-	Chr23P_6871595_6873636_-	Chr23M_8075171_8077757_-	Chr23P_7204826_7207140_-	Chr23M_6892580_6894637_-
C4a	rna-NM 131122.2	Chr23P.g64499.m1	Chr23M.g71008.m1	Chr23P.g72401.m1	Chr23M.g57263.m1	Chr23P.g74199.m1	Chr23M.g64938.m1
C5a	rna-NM 131144.2	Chr23P.g64498.m1	Chr23M.g71009.m1	Chr23P.g72402.m1	Chr23M.g57262.m1	Chr23P.g74197.m1	Chr23M.g64939.m1
C6a	rna-NM 131123.1	Chr23P.g64497.m1	Chr23M_5193173_5194574_-	Chr23P.g72403.m1	Chr23M.g57261.m1	Chr23P.g74196.m1	Chr23M.g64940.m1
C8a	rna-NM 001005771.1	Chr23P.g64496.m1	Chr23M.g71011.m1	Chr23P.g72404.m1	Chr23M.g57260.m1	Chr23P.g74195.m1
C9a	rna-NM 131528.3	Chr23P.g64495.m1	Chr23M.g71012.m1		Chr23M.g57259.m1	Chr23P.g74194.m1	Chr23M.g64942.m1
C10a	rna-XM 017353498.2	Chr23P.g64493.m1	Chr23M.g71013.m1	Chr23P.g72406.m1	Chr23M.g57257.m1	Chr23P.g74192.m1	Chr23M.g64944.m1
C11a	rna-NM 131165.2	Chr23P.g64492.m1		Chr23P.g72407.m1	Chr23M.g57255.m1		Chr23M.g64945.m1
C12a	rna-NM_001110759.1
C13a	rna-NM 131543.1	Chr23P.g64490.m1	Chr23M.g71016.m1	Chr23P.g72409.m1	Chr23M.g57253.m1	Chr23P.g74189.m1	Chr23M.g64947.m1
C6b	rna-XM 005172774.4	Chr11P_4113298_4114315_+	Chr11M_24822312_24823389_-	Chr11P_3735697_3736778_+	Chr11M_4366151_4367203_+	Chr11P_25668505_25669559_-	Chr11M_27097931_27098948_-
C11b	rna-NM_131165.2
C12b	rna-NM_001110759.1
C13b	rna-NM 131546.2				Chr11M_4342483_4345533_+
D3a	rna-XM 021478602.1		Chr09M.g17076.m1		Chr09M.g52127.m1	Chr09P.g26446.m1	Chr09M.g22194.m1
D4a	rna-NM 001126445.2	Chr09P.g18740.m1	Chr09M.g17074.m1	Chr09P.g39503.m1	Chr09M.g52125.m1	Chr09P.g26445.m1	Chr09M.g22196.m1
D9a	rna-NM 131126.3	Chr09P.g18738.m1		Chr09P.g39502.m1	Chr09M.g52123.m1	Chr09P.g26444.m1	Chr09M.g22198.m1
D10a	rna-NM 131166.2	Chr09P.g18737.m1	Chr09M.g17072.m1	Chr09P.g39501.m1	Chr09M.g52122.m1	Chr09P.g26443.m1
D11a	rna-NM 131167.1	Chr09P.g18736.m1	Chr09M.g17071.m1	Chr09P.g39500.m1	Chr09M.g52121.m1	Chr09P.g26442.m1	Chr09M.g22200.m1
D12a	rna-NM 001126486.1	Chr23P_6550529_6552152_-	Chr23M_5243912_5245504_-	Chr23P_6953755_6955368_-	Chr23M_8155405_8157001_-	Chr23P_7283524_7285114_-	Chr23M_6970444_6971952_-
