# Supplementary material for: Maternal dominance contributes to subgenome differentiation in allopolyploid fishes
Source: Nat Commun. 2023 Dec 15;14:8357. doi: 10.1038/s41467-023-43740-y (PMC10724154; doi:10.1038/s41467-023-43740-y)
Supplement: Supplementary file 8 — Supplementary Data 5 [file 41467_2023_43740_MOESM8_ESM.xlsx]

## Sheet: Supplementary Table 26
Supplementary Data 5. Occupied genome length, gene number and TE sequences in A/B compartment in subgenomes of three allotetraploids.
	S. sinensis	P. rabaudi	L. capito
SubP sequences occupied by A compartment (bp)	387,327,972 (47.3%)	370,243,172 (47.2%)	395,208,165 (46.5%)
SubM sequences occupied by A compartment (bp)	428,765,287 (47.0%)	397,746,805 (48.6%)	409,694,723 (48.6%)
SubP sequences occupied by B compartment (bp)	431,937,369 (52.7%)	413,869,792 (52.8%)	454,735,424 (54.0%)
SubM sequences occupied by B compartment (bp)	482,665,076 (53.0%)	420,498,066 (51.4%)	432,513,260 (51.4%)
Gene number in A compartment in subP	15,109 (65.2%)	13,508 (61.3%)	12,978 (62.5%)
Gene number in A compartment in subM	16,041 (64.2%)	14,229 (62.9%)	13,947 (63.0%)
Gene number in B compartment in subP	8,029 (34.7%)	8,495 (38.6%)	7,776 (37.5%)
Gene number in B compartment in subM	8,928 (35.7%)	8,384 (37.0%)	8,176 (36.9%)
TE length in A compartment in subP (bp)	170,828,529 (44.1%)	163,476,631 (44.1%)	174,132,478 (44.1%)
TE length in A compartment in subM (bp)	197,615,920 (46.1%)	176,166,883 (44.3%)	171,836,087 (41.9%)
TE length in B compartment in subP (bp)	222,064,041 (51.4%)	209,346,831 (50.6%)	230,529,371 (50.7%)
TE length in B compartment in subM (bp)	260,019,024 (53.9%)	214,917,870 (51.1%)	210,368,744 (48.6%)
