# Supplementary material for: Maternal dominance contributes to subgenome differentiation in allopolyploid fishes
Source: Nat Commun. 2023 Dec 15;14:8357. doi: 10.1038/s41467-023-43740-y (PMC10724154; doi:10.1038/s41467-023-43740-y)
Supplement: Supplementary file 9 — Supplementary Data 6 [file 41467_2023_43740_MOESM9_ESM.xlsx]

## Sheet: Supplementary Table 29
Supplementary data 6. Tissues of studied species used for RNA-Seq and Iso-Seq.
Species	muscle	gill	heart	spleen	kidney	bladder	eye	brain	testis	fins	liver	intestinal	ovary	skin	Total tissues
A. tonkinensis	1	1				1	1			1					5
An. duoyiheensis	1	1	1				1	1		1	1				7
Ap. chinensis	1						1								2
B. pengxianensis	1	1	1	1	1	1	1			1	1	1	1		11
C. oblongus	1	1					1			1					4
D. tumirostris		1	1		1	1	1	1		1	1				8
G. tungi	1	1					1								3
La. taczanowskii	1	1		1		1	1	1		1	1	1			9
L. capito	1	1	1				1	1			1				6
M. piceus	1	1	1	1	1	1	1	1		1	1	1			11
Pr. guilingensis	1	1	1		1		1	1			1				7
P. rabaudi	1	1	1			1	1	1		1	1				8
Ps. parva	1	1				1	1			1					5
R. sinensis	1					1	1			1					4
Sc. acanthopterus	1	1	1		1	1	1	1		1	1			1	10
Se. prochilus	1		1		1	1	1	1	1	1	1	1			10
Si. rendahli	1	1				1		1			1				5
S. sinensis	1	1	1		1	1	1	1		1	1	1		1	11
Sq. curriculus	1	1	1	1	1	1	1	1		1	1	1	1		12
T. tinca	1	1	1	1	1	1	1	1		1	1	1			11
Z. platypus	1	1	1	1	1	1	1	1	1	1					10
